# Supplementary material for: Cu(II)-Catalysed Hydrocarboxylation of Imines Utilizing CO2 to Synthesize α-Unsaturated Aminocarboxylic Acids
Source: Pharmaceuticals (Basel). 2022 Oct 9;15(10):1240. doi: 10.3390/ph15101240 (PMC9610938; doi:10.3390/ph15101240)
Supplement: Supplementary file 1 [file pharmaceuticals-15-01240-s001.zip]

Archive with 1 entries (1 files):
- pharmaceuticals-1921812-supplementary.pdf
